# Supplementary material for: Exploring medication adherence in Behçet’s disease following COVID-19: a mixed-methods study
Source: Orphanet J Rare Dis. 2025 Nov 12;20:577. doi: 10.1186/s13023-025-04090-8 (PMC12613492; doi:10.1186/s13023-025-04090-8)
Supplement: Supplementary file 1 — Supplementary Material 1 [file 13023_2025_4090_MOESM1_ESM.xlsx]

## Sheet: Sheet0
Participant no	Age:	With what gender do you identify?	Classification of Severity of disease	Please list the current medications you are taking, including name of medication and dosage:
1	41	Female	Severe	Mycophenolate 1.5g daily Humira pen two weekly Prednislone 5g 4x a day when needed
2	39	Female	Moderate	Azathioprine 50mg twice daily Colchicine Ramiprl 10mg Indapamide 10mg Amlodipine 5mg Doxyzoxin 1mg Metformin 500mg Gliclizide 40mg
3	28	Female		Colchicine, naproxen
4	29	Female	Moderate	Colchicine 2x a day Ivibradine 2x a day
5	34	Female	Severe	Toximilbmab Steroids
6	43	Female	Mild	No current medication regularly. Take as required only.
7	31	Female	Severe	Remicade infusion every 8 weeks Levothyroxine 100mcg Protonix 40 Wellbutrin 300mg Pregablin 50 Ativan 1mg Summatriptain 100
8	25	Female	Severe	Infliximab 220mg 6 mercaptopurine Colchicine Codeine 30mg twice per day
9	39	Female	Moderate	Methotrexate S/C 10mg weekly Zopiclone 3.75mg Pregabalin 200mg Atorvastatin 40mg Ezetimibe 10mg Folic acid 5mg Accrete D3 Ramipril 7.5mg Esomeprazole 40mg Co-codamol 30/500mg
10	36	Make	Moderate	Mycophenolate
11	37	Male	Moderate	Colchicine 500mcg
12	28	Female	Severe +	Humira 40mg/ weekly, gabapentin 2 x 300mg, omeprazole 2 x 30mg, hydrocortisone 10mg-5mg-5mg, calciferol, prasugrel 5mg, desogestrel, calcichew x 2, lamotrigine 150mg,
13	68	Female	Mild	Ldn 5mg Folic acid 5mg Antihistamine Antidepressants zispin 30mg
14	42	Female	Severe	Liquid Morphine as needed, asprin. Taken off interferon alpha due to recurrent pancreatitis, awaiting new meds.
15	56	Female	Moderate	Mycophenolate 1.5 grams day Colchicine 500mcg by Acyclovir by Prednisone prn NOIDECS T1:C20 Medicinal cannabis on prescription
16	49	Female	Moderate	Mycophenolate Colchicine Calcichew
17	40	Female	Moderate	Verapamil 40 mg twice daily Paracetamol 1g 4x daily Hydrocortisone 10mg morning 5mg lunchtime Ketotifen 2mg at night Doxycycline 100mg daily
18	28	Female	Moderate	Prednisolone 15 mg, Azathioprine 100mg, omeprazole 20mg
19	43	Female	Moderate	Mychophenolate 1000mg Omeprasol Thyroxine 50mg
20	45	Female	Mild	None
21	33	female	Moderate	400mg hydroxychloroquine 15mg prednisone 200mf pregablin paracetamol 500mf naproxen
22	53	Female	Severe	Humira Plaquenil 400 mg Prednisone 5 Mg Losartan 100 Mg Emaprazole Lercanidipine 20 Mg
23	63	male	Mild	none
24	38	Female	Mild	Difflam Mouthwash - twice per day Hydrocortisone 2.5mg Muco-Adhesive Bucks Tablets - 1 tablet taken four times a day. When have mouth ulcers.
25	40	Male	Severe	So many to list
26	62	Female	Moderate	Ustekinumab 45mg 3 monthly Prednisolone 5mg daily Serialise 150mg daily Lisinopril 10mg daily Codeine as needed Sumatriptan as needed Ventolin and Becotide as needed
27	46	Female	Mild	Prednisolone 10mg gradually cutting down to try new drug.
28	50	CIS woman	Moderate	Colchicine 1000mcg Azathioprine 150mg Hydroxychloroquine 200mg
29	31	Male	Mild	I am not taking any medication at all at the moment.
30	30	Female	Moderate	Colchicine 0.5 x3 a day Betamethasone tablets up to 4x a day Betnovate ointment
31	45	Female	Moderate	Prednisolone 40mg colchicine 10mg
32	41	Female	Moderate	150mg Azathioprine 100mcg Levothyroxine
33	28	Female	Moderate	Colchicine 500mcg, 1 twice a day Fostair inhaler, 100mcg/6mcg, 2 puffs twice daily Rigevidon, 1 daily
34	46	Male	Severe	Adalimumab Imraldi subcutaneous infection 40mg every two weeks
35	35	Female	Moderate	Azathioprine 50mg twice a day
36	28	Female	Moderate	Azathrioprine (50mg OD) Vit D (2400unit OD mom-fri, 4000unit sat and sub) Colchicine 500mcg OD
37	63	Female	Severe	Ustekinumab 50mg 3 monthly Prednisolone 5mg daily Serialise 150 my Lisinopril 10mg Vitamin D Sumatriptan
38	39	Female	Severe	Humira (fortnightly) Colchicine (200mcg) Amitriptyline (30mg) Amlodopine (5mg) Labetalol (5mg) Omeprazole
39	37	Male	Moderate	hydroxychloroquine Naproxen Codeine Pregabalin Duloxetine Promethazine Melatonin Esemoprasol Amitriptyline Finisidine Metformin
40	59	Female	Moderate	Prednisone 5mg 150mg azathioprine Co codamok 30/500mg 6 _8 daily
41	43	Female	Moderate	Azathioprine 200mg Colchicine 1000mg Prednisone 10mg Esomeprazole 80mg Citalopram 30mg Desunin 800iu Montelukast 20mg
42	52	Female	Moderate	Colchicine 1 x day Topiramate 1 x day Azathioprine 1 x day
43	43	Female	Moderate	Azathioprine Colchicine Amitriptyline Aspirin Vitamin D
44	54	Female	Moderate	Percocet 10/325 up to 6 daily Buspirone 15mg 4daily Cyclobenzaprine 10mg 1 at night Lidocaine ointment 5% 6 30g tubes month Proctozone creme 3 tubes
45	39	Female	Moderate	Colchicine
46	51	Female	Moderate	Azathioprine Naproxen Zapain
47	60	Female	Moderate	colchicine 500 micrograms x2 daily have come off quite a regime, this age might be on my side at last
48	40	Female	Severe	Adalimumab 40mg alternate weeks Methotrexate 15mg weekly Prednisolone 12.5mg/15mg alternate days Folic Acid 4mg weekly Omeprazole 20mg daily Propranolol 40mg daily, up to three times a day Vitamin B12, 10 weekly
49	58	female	Moderate	LDN 5MG ANTIHISTAMINE 3MG FOLIC ACID 5MG ZISPIN 30MG RAMITACE 5MG CBD OIL
50	39	Female	Moderate	Cloroquine Metilprenisolone 2 mm 1 time a day Dvit 400 ui Osteocal Ranitidin Lazoprazole
51	58	Female	Moderate	LDN 5mg Folic acid 5mg Zispin 30mg Ramitace 5 mg Desloratadine 5mg CBD OIL
52	30	Female	Severe +	Adalimumab (Amgevita) weekly injections (unsure of dose) Mycophenolate mofetil 1g twice a day Prednisolone 15mg daily Meloxicam 14mg daily Buprenorphine patch 5mcg (change weekly) Co-Codamol 30/500mg PRN Ferrous fumarate, folic acid, vitamin D and B12 (prescribed supplements) unsure of dosage Cyclizine 50mg PRN up to 3x daily Propranolol 80mg 3x daily Amitriptyline 10mg daily
53	45	Female	Moderate	Mirtazapine 45mg. Lamotrigine 25mg increase up to 75mg. Entanacept 50mg one a week injection. Adxal. Omeprazole 20mg. Naproxen 500mg twice a day. B12 vit once a day. Prednisolone 5mg tapering. Dapsone 100mg
54	54	female	Moderate	Methotrexate 25mg a week, folic acid 5mg 6 days a week, aspirin 150mg a day, lisinopril 5mg a day, bendroflumethiazide 2.5mg a day, lansoprazole 30mg a day, pregabalin, 100mg a day, triple mouthwash 4 times a day when needed, thereafter twice a day, made from dispensable betamethasone, nystatin, doxycycline 2 tablespoons water. gargle 2 minutes.
55	47	Female	Severe	Cimzia injection every 2 weeks, amitriptyline 50mg a night
56	45	Male	Severe	Peg interferon Alfa 2a brand name pegasys 180 micro grams once a week injection
57	45	Male	Moderate	Pegasus 135ml 0nce a week
58	51	Female	Severe	Mycophenolate Mofetil Adalimumab Omeprazole Alverine Citrate Aspirin Cerazette Betnovate cream Fucidin cream Prednisolone for mouthwash
59	53	Female	Moderate	Cimzia Pulse steroids
60	39	Female	Moderate	Methil prednisolone 4 mg Chliroqine Folad acid D supplement Osteovit
61	29	Female	Moderate	Medrol 4mg, colchicine.6 X2 daily, Otezla 30mg X2 daily.
62	42	Female	Moderate	Colchicine 0.5mcg twice daily, bisoprolol 20mg, nortryptyline 20mg
63	41	Female	Moderate	Dapsone 20 mg (past 15 years ) metronidazole as & when needed for mouth ulcerations and genital ulcerations Tramadol 200 mg daily for (past 15 years ) Creams ,avenno, dermol I use daily for sores Prescribed mouthwash daily Antidepressants setraline I take LYSINE capsules now daily ,and it has helped tremendously with mouth ulcers people need to look into lysine because it is not as dangerous as m…
64	55	Female	Moderate	Pregablin 75mg 2 a day colchicine 0.5 2 a day lorazepam 1mg 1a day,keppra 1000 2 a day, ramipril 10mg 1a day, amitriptyline 30mg a day, betamethasone when needed atenolol 50mg once a day
65	39	Female	Moderate	1x Duloxetine 60mg 1xsertraline 50mg 1xlevothyroxine 75 mg, 2xcolchicine 500 mg
66	46	Female	Moderate	Prednisolone 10mg/day Colchicine 1000mcg/day Aspirin 75mg/day Omeprazole 20mg/day Calcium 2xday
67	30	Female	Moderate	Colchicine 500 micro gram tablets Sertraline 50mg tablets Omeprazole 20mg Naproxen 250mg Opti fibre Laxido Fortijuice Vit d supplements Iron supplements
68	65	Female	Moderate	Azathioprine 50mg three times daily Sumatriptan 50mg for migraine Colchicine 500micrograms Up to three times daily Mometasone Furoate 1mg/g Cream Clenil Modulite Inhaler 100micrograms (spray for topical use on ulcers) Prednisolone 5mg tablets (take 6 for 5 days)
69	45	Male	Moderate	Prednisolone 30mg/day Azathioprine 150mg/day Prasugrel 10mg/day Omeprazole 20mg/day Dexamethasone phosphate 3x1drop/day
70	28	female	Severe +	Humira (adalimumab) - 40mg every week Azathioprine - 100mg OD Rivaroxaban - 20mg OD Colchicine - 500mcg OD Pregablin - 300mg BD (but in the process of changing onto Gabapentin instead) Omeprazole - 20mg BD
71	39	Female	Severe	Humira (fortnightly) Colchicine (500 mcg twice per day) Amitriptyline (30mg per day) Omeprazole (20mg per day) Amlodopine (5mg per day) Labetalol (200mg per day)
72	54	Female	Moderate	Azathioprine 50mg x2 daily (increase if necessary) Meberverine 135mg x3 daily Naproxen 500mg x2 daily Tramadol 50mg 1-2 tabs 4 to 6hrly Amitriptyline 45mg PM Tramadol 100mg modified release x2 daily Fultium 800unit x1 daily Omeprazole 10mg x1 daily Loperamida 2mg as required Dexamethasone inhaler as required for ulcers
73	56	Female	Moderate	Mycophenolate mofetil 1.5 g Ciclosporin 75 mg Prednisone 7mg Asprin 75mg Gabapentin 600mg three times pe day Nortyptiline 10mg Amlodipine 10 mg Omraprozol 30 mg Prenisolone eye drop .5 percent. 4 times per week Cosopt twice a day eyedrop Monoprost once per day eye drop Low dose cefalaxin or nirofenotine at night Hylo forte eye drop six times per day mes per dayxylin eye ointment skin moisturisers…
74	49	Female	Moderate	azathioprine 75mg
75	41	Female	Severe	Colchicine 6mg, methotrexate 10ml, in between biologics/will possibly start Kineret soon. Recently ended Taltz (and many others prior to that)
76	52	Female	Severe	Mycophenolate 1000mg daily - just awaiting Infliximab
77	56	Female	Severe	Secukinumab monthlyinjection, prednisone15mg Magic mouthwash, various pain relief, Ondansetron,
78	25	male	Severe	infliximab every 8 weeks unsure of dose azathriopine 125mg d (daily) rivaroxaban 20mg d lanzoprazole 30g d ramapril 2.5mg d coecaliferole 20 units d cochicine 0.5 mg bi-daily
79	56	Female	Mild	None currently
80	35	Female	Moderate	Colchine 500 mg 3x daily Azathioprine 50mg 3x daily Steroids if attack and migraine tabs
81	34	Female	Moderate	Azathioprine 150mg Tramadol 200mg slow release 2 bd Gabapentin 150mg 3 times bd Hydrochloride quinine 2 bd Folic acid 5mg Prednisolone 5mg
82	34	Female	Moderate	Azathioprine 150mg Tramadol slow release 200mg twice a day Gabapentin 159mg. Three times a day Hydroxochloroquine 100mg twice a day
83	69	Female	Moderate	Mycophenolate 2000gms, Atenolol 100mgs, Exetemibe 10mgs, 2.5 mgs, vitamin B12 injections, vitamin D 5000 iu
84	35	Female	Mild	I am trying to avoid because of covid But benepali Magic mouth wash Steroid inhaler
85	47	Female	Severe	Imraldi injections 40mg Methotrexate injections 15mg Pentoxifylline 400mg x 3 a day Montelukast 10mg Folic Acud 5mg Omeprazole 20mg x2 Paracetamol 500mg x2 - Naproxen 500mg Seretide 250 2 puff 2 x day Clencil 100mcg 2 puff 2 x day Spiriva Respimat 2.5mcg 2 puff x1 a day Ilube eye drops lots a day Lumecare Carbomer eye lube lots a day Mebeverine 135mg 1 x 3x a day Docusate 2 x twice a day Betameth…
86	25	Female	Mild	Colchicine, as and when, 10mg
87	66	Female	Severe	Imraldi (Adalimumab): 2 weekly injection:, meloxicam 15mg:, levothyroxine 75mcg:, liothyronine 5mcg:, Adizem 300mg:, Esomeprazole 20mg x 2 daily:, Prucalopride 2mg:, Adcal D3 x2 , Cefalexin or co amoxiclav 500mg rotate 3 monthly:, Amitriptyline 10mg x2:, Pravastatin 20mg:, Ikervis eye drops nightly:, Carbomer eye drops:, Visu XL gel for eyes.
88	46	Female	Severe	Mycophenolate 1 gram 2 x daily Humira 40mg Injections once every other week Amitriptyline 25mg 2 at night Omeprazole 20mg 2 x daily Cyclizine 50mg 3 x daily Morphine 40mg modified-release 1 every 12hrs Oramorph 10mg/5ml oral 1 x 5ml every 4-6hrs Laxido 2-4 sachets daily Benzydamine 0.15% mouth wash as required Sterimar 31.8% 2 x a day Benzydamine 0.15% spray as required Tranexamic Acid 500mg 2 ta…
89	68	Female	Mild	Transtec 70 patches. Flixonase Nasal Drops Lidocaine spray. Vibramycin-D 100mg Versatis 5per cent. Flixotide 50mg Hylo-Forte drops. Nystatio 30ml Orabase Paste. Fluticasone 0.005 ointment VitA-POS ointment Frumil LS 20mg MACSHIELD Adcal-D3 750mg by 2
